# Supplementary material for: Preliminary Efficacy/Feasibility Study of a Breast Cancer-Related Lymphedema Prospective Screening and Early Intervention Program at the Dana-Farber Brigham Cancer Center
Source: J Clin Med. 2025 Oct 6;14(19):7051. doi: 10.3390/jcm14197051 (PMC12524797; doi:10.3390/jcm14197051)
Supplement: Supplementary file 1 [file jcm-14-07051-s001.zip]

Archive with 1 entries (1 files):
- jcm-3838015-supplementary.pdf
